# Supplementary material for: Immune cellular networks underlying recovery from influenza virus infection in acute hospitalized patients
Source: Nat Commun. 2021 May 11;12:2691. doi: 10.1038/s41467-021-23018-x (PMC8113517; doi:10.1038/s41467-021-23018-x)
Supplement: Supplementary file 5 — Supplementary Data 2 [file 41467_2021_23018_MOESM5_ESM.zip]

Archive with 3 entries (2 files):
- Nguyen et al Supp Data 2.html
- __MACOSX/
- __MACOSX/._Nguyen et al Supp Data 2.html
