# Supplementary material for: Immune cellular networks underlying recovery from influenza virus infection in acute hospitalized patients
Source: Nat Commun. 2021 May 11;12:2691. doi: 10.1038/s41467-021-23018-x (PMC8113517; doi:10.1038/s41467-021-23018-x)
Supplement: Supplementary file 10 — Supplementary Data 7 [file 41467_2021_23018_MOESM10_ESM.xlsx]

## Sheet: Data 7
Supplementary Data 7. Patient sample used for each assay
Patient #	Visit	Days from disease onset	Cytokine analysis (Fig. 1)	Antibody titres (Fig. 2)	TruCounts for absolute numbers (Fig. 3,5)	ASC numbers (Fig. 3)	Tfh numbers (Fig. 3)	rHA-specific B cells (Fig. 4)	Flu infection assay (Fig. 5)	Granzyme/ Perforin (Fig. 5)	Class I and II TAME (Fig. 6)
1	V1	6	Y	Y	Y	Y	Y	N	Y	Y	Y
1	V2	8	Y	Y	Y	Y	Y	N	Y	Y	Y
1	Fup	34	Y	Y	Y	Y	Y	N	Y	Y	Y
2	V1	4	Y	N	Y	Y	Y	N	N	N	N
2	V2	5	Y	N	Y	Y	Y	N	N	N	N
2	Fup	37	Y	N	Y	Y	Y	N	N	N	N
3	V1	4	Y	Y	Y	Y	Y	N	N	N	N
3	V2	8	Y	Y	Y	Y	Y	N	N	N	N
3	Fup	33	Y	Y	Y	Y	Y	N	N	N	N
4	V1	2	Y	N	Y	Y	Y	N	N	N	N
4	V2	3	Y	N	Y	N	N	N	N	N	N
4	Fup	32	Y	N	Y	Y	Y	N	N	N	N
5	V1	3	Y	Y	Y	Y	Y	N	Y	Y	Y
5	V2	4	Y	Y	Y	Y	Y	N	Y	Y	Y
5	Fup	35	Y	Y	Y	Y	Y	Y	Y	Y	Y
6	V1	2	Y	Y	Y	Y	Y	N	Y	N	N
6	V2	3	Y	Y	Y	Y	Y	Y	Y	N	N
7	V1	3	Y	N	Y	Y	Y	N	N	N	N
7	V2	5	Y	N	Y	Y	Y	N	N	N	N
7	V3	11	Y	N	Y	Y	Y	N	N	N	N
7	Fup	33	Y	N	Y	Y	Y	N	N	N	N
8	V1	9	Y	N	Y	Y	Y	N	N	N	N
8	V2	11	Y	N	Y	Y	Y	N	N	N	N
9	V1	8	Y	Y	Y	Y	Y	N	Y	N	N
9	V2	10	Y	Y	Y	Y	Y	N	Y	Y	Y
9	Fup	33	Y	Y	Y	Y	Y	Y	Y	Y	Y
10	V1	10	Y	N	Y	Y	Y	N	N	N	N
10	V2	12	Y	N	Y	Y	Y	N	N	N	N
10	Fup	51	Y	N	Y	Y	Y	N	N	N	N
11	V1	5	Y	Y	Y	Y	Y	Y	Y	N	N
11	V2	8	Y	Y	Y	Y	Y	N	Y	N	N
11	V3	15	Y	Y	Y	Y	Y	N	Y	N	N
11	V4	23	Y	Y	Y	Y	Y	Y	Y	N	N
12	V1	4	Y	Y	Y	Y	Y	N	Y	N	N
12	V2	6	Y	Y	Y	Y	Y	Y	Y	N	N
13	V1	10	Y	Y	Y	Y	Y	N	Y	N	N
13	V2	12	Y	Y	Y	Y	Y	N	Y	N	N
13	V3	18	Y	Y	Y	Y	Y	N	Y	N	N
13	Fup	38	Y	Y	Y	Y	Y	N	Y	N	N
14	V1	6	Y	Y	Y	Y	Y	N	Y	N	N
14	V2	8	Y	Y	Y	Y	Y	N	Y	N	N
14	V3	12	Y	Y	Y	Y	Y	Y	Y	N	N
14	Fup	47	Y	Y	Y	Y	Y	N	Y	N	N
15	V1	8	Y	N	Y	Y	Y	N	N	N	Y
15	V2	12	Y	N	Y	Y	Y	N	N	N	N
15	V3	13	Y	N	Y	Y	Y	N	N	N	N
15	Fup	54	Y	N	Y	Y	Y	N	N	N	Y
16	V1	5	Y	Y	Y	Y	Y	Y	Y	Y	Y
16	Fup	27	Y	Y	Y	Y	Y	Y	Y	Y	Y
17	V1	6	Y	N	Y	Y	Y	N	N	N	Y
17	V2	9	Y	N	Y	Y	Y	N	N	N	N
17	V3	14	Y	N	Y	Y	Y	N	N	N	N
17	Fup	43	Y	N	Y	Y	Y	N	N	N	Y
18	V1	4	Y	N	Y	Y	Y	N	N	N	N
18	V2	6	Y	N	Y	Y	Y	N	N	N	N
18	V3	11	Y	N	Y	Y	Y	N	N	N	N
18	Fup	45	Y	N	Y	Y	Y	N	N	N	N
19	V1	2	Y	Y	Y	Y	Y	N	Y	N	N
19	V2	4	Y	Y	Y	Y	Y	N	Y	N	N
19	V3	9	Y	Y	Y	Y	Y	N	Y	Y	Y
19	V4	11	Y	Y	Y	Y	Y	N	Y	Y	Y
19	Fup	36	Y	Y	Y	Y	Y	N	Y	Y	Y
20	V1	9	Y	Y	Y	Y	Y	N	N	N	N
20	V2	12	Y	Y	Y	Y	Y	N	N	N	N
20	V3	15	Y	Y	Y	Y	Y	N	N	N	N
21	V1	8	Y	Y	Y	Y	Y	N	N	N	Y
21	Fup	46	Y	Y	Y	Y	Y	N	N	N	Y
22	V1	4	Y	Y	Y	Y	Y	N	N	N	N
22	Fup	32	Y	Y	Y	Y	Y	N	N	N	N
24	V1	4	Y	Y	Y	Y	Y	N	N	N	N
24	V2	7	Y	Y	Y	Y	Y	N	N	N	Y
25	V1	3	Y	N	Y	Y	Y	N	N	N	N
25	Fup	39	Y	N	Y	Y	Y	N	N	N	N
26	V1	6	Y	Y	Y	Y	Y	N	Y	N	N
27	V1	5	Y	Y	Y	Y	Y	N	N	N	N
27	V2	7	Y	Y	Y	Y	Y	N	N	N	N
28	V1	10	Y	Y	Y	Y	Y	N	N	N	Y
29	V1	4	Y	Y	Y	Y	Y	N	Y	N	N
29	Fup	56	Y	Y	Y	Y	Y	Y	Y	N	N
30	V1	6	Y	Y	Y	Y	Y	N	Y	Y	Y
30	Fup	46	Y	Y	Y	Y	Y	N	Y	Y	Y
31	V1	6	Y	Y	Y	Y	Y	N	Y	N	N
32	V1	5	Y	N	Y	Y	Y	N	N	N	Y
32	Fup	35	Y	N	Y	Y	Y	N	N	N	Y
33	V1	5	Y	Y	Y	Y	Y	Y	Y	N	N
33	V2	6	Y	Y	Y	Y	Y	Y	Y	N	N
33	Fup	48	Y	Y	Y	Y	Y	Y	Y	N	N
34	V1	5	Y	Y	Y	Y	Y	Y	Y	N	N
35	V1	2	N	N	Y	Y	Y	N	Y	N	N
36	V1	8	Y	Y	Y	Y	Y	Y	Y	N	N
36	Fup	43	Y	Y	Y	Y	Y	Y	Y	N	N
37	V1	11	Y	Y	Y	Y	Y	N	Y	N	N
37	Fup	41	Y	Y	Y	Y	Y	N	Y	N	N
38	V1	4	Y	Y	Y	Y	Y	N	N	N	N
38	V2	8	Y	Y	Y	Y	Y	N	N	N	N
38	Fup	51	Y	Y	Y	Y	Y	N	N	N	N
39	V2	4	Y	Y	Y	Y	Y	N	N	N	N
39	Fup	27	Y	Y	Y	Y	Y	N	N	N	N
40	V1	8	Y	Y	Y	Y	Y	Y	Y	N	N
40	Fup	40	Y	Y	Y	Y	Y	Y	Y	N	N
41	V1	5	Y	Y	Y	Y	Y	N	N	N	N
41	Fup	36	Y	Y	Y	Y	Y	N	N	N	N
42	V1	3	Y	Y	Y	Y	Y	N	N	N	N
42	Fup	45	Y	N	Y	Y	Y	N	N	N	N
43	V1	3	Y	Y	Y	Y	Y	Y	Y	N	N
43	V2	5	Y	Y	Y	Y	Y	N	N	N	N
43	Fup	32	Y	Y	Y	Y	Y	Y	Y	N	N
44	V1	5	Y	Y	Y	Y	Y	N	N	N	N
45	V1	5	Y	Y	Y	Y	Y	Y	Y	N	N
45	V2	6	Y	Y	Y	Y	Y	Y	Y	Y	Y
45	Fup	35	Y	Y	N	N	N	Y	Y	Y	Y
46	V1	4	Y	Y	Y	Y	Y	Y	Y	Y	Y
46	V2	9	Y	Y	N	N	N	Y	Y	Y	Y
46	Fup	38	Y	Y	Y	Y	Y	Y	Y	Y	Y
47	V1	6	Y	Y	N	N	N	N	Y	Y	Y
47	V2	9	Y	Y	N	N	N	Y	Y	Y	Y
47	Fup	42	Y	Y	Y	Y	Y	Y	Y	Y	Y
48	V1	6	Y	Y	N	N	N	Y	Y	N	N
48	Fup	44	Y	Y	Y	Y	Y	Y	Y	N	N
49	V1	15	Y	N	Y	Y	Y	N	N	N	N
49	V2	19	Y	N	Y	Y	Y	N	N	N	N
49	V3	26	Y	N	Y	Y	Y	N	N	N	N
49	Fup	84	Y	N	Y	Y	Y	N	N	N	N
50	V1	4	Y	Y	Y	Y	Y	Y	Y	Y	Y
50	Fup	40	Y	Y	Y	Y	Y	Y	Y	Y	Y
51	V1	7	Y	Y	Y	Y	Y	N	N	N	N
52	V1	4	Y	Y	Y	Y	Y	Y	Y	N	N
52	V2	6	Y	Y	Y	Y	Y	Y	Y	Y	Y
52	Fup	34	Y	Y	Y	Y	Y	Y	Y	Y	Y
53	V1	16	Y	Y	Y	Y	Y	N	N	N	N
53	V2	18	Y	Y	Y	Y	Y	N	N	N	N
53	Fup	51	Y	Y	Y	Y	Y	N	N	N	N
54	V1	1	Y	Y	Y	Y	Y	N	N	N	N
54	Fup	25	Y	Y	Y	Y	Y	N	N	N	N
55	V1	7	Y	Y	Y	Y	Y	Y	Y	Y	Y
55	Fup	36	Y	Y	Y	Y	Y	Y	Y	Y	Y
56	V1	7	Y	Y	Y	Y	Y	N	Y	N	N
56	Fup	49	Y	Y	N	N	N	Y	Y	N	N
57	V1	8	Y	Y	Y	Y	Y	Y	Y	N	N
57	V2	9	Y	Y	Y	Y	Y	Y	Y	Y	Y
57	Fup	51	Y	Y	Y	Y	Y	Y	Y	Y	Y
58	V1	16	Y	Y	Y	Y	Y	Y	Y	N	N
58	V2	20	Y	Y	Y	Y	Y	Y	Y	Y	Y
58	Fup	51	Y	Y	N	N	N	Y	Y	Y	Y
59	V1	15	Y	Y	N	N	N	Y	Y	Y	Y
59	Fup	42	Y	Y	Y	Y	Y	Y	Y	Y	Y
60	V1	3	Y	Y	N	N	N	Y	Y	Y	Y
60	V2	7	Y	Y	N	N	N	Y	Y	Y	Y
60	Fup	29	Y	Y	Y	Y	Y	Y	Y	Y	Y
61	V1	7	Y	Y	Y	Y	Y	Y	Y	Y	Y
61	Fup	51	Y	Y	Y	Y	Y	Y	Y	Y	Y
62	V1	6	Y	Y	N	N	N	Y	Y	Y	Y
62	Fup	41	Y	Y	Y	Y	Y	Y	Y	Y	Y
63	V1	9	Y	Y	Y	Y	Y	Y	Y	N	N
63	Fup	64	Y	Y	Y	Y	Y	Y	Y	N	N
64	V1	25	Y	Y	Y	Y	Y	Y	Y	Y	Y
64	V2	27	Y	Y	Y	Y	Y	Y	Y	Y	Y
64	V3	35	Y	Y	Y	Y	Y	Y	Y	Y	Y
64	Fup	95	Y	Y	Y	Y	Y	Y	Y	Y	Y
65	V1	6	Y	Y	Y	Y	Y	N	N	N	N
65	Fup	46	Y	Y	Y	Y	Y	N	N	N	N
