# Supplementary material for: Immune cellular networks underlying recovery from influenza virus infection in acute hospitalized patients
Source: Nat Commun. 2021 May 11;12:2691. doi: 10.1038/s41467-021-23018-x (PMC8113517; doi:10.1038/s41467-021-23018-x)
Supplement: Supplementary file 11 — Supplementary Data 8 [file 41467_2021_23018_MOESM11_ESM.xlsx]

## Sheet: Data 8
Supplementary Data 8. Antibody panels used for flow cytometry
	Antibody	Clone	Fluorochrome	Dilution	Catalogue #	Vendor
PANEL 1a	Flu infection assay
Cell surface
	Live/Dead		AQUA	1:400	L34966	ThermoFisher Scientific
	CD8a	SK1	PerCP-Cy5.5	1:200	565310	BD Biosciences
	CD19	SJ25C1	APC-H7	1:100	560177	BD Pharmingen
	CD14	MΦP9	APC-H7	1:100	560180	BD Pharmingen
	CD161	HP-3G10	BV605	1:50	339915	Biolegend
	CD4	SK3	BV650	1:200	563875	BD Biosciences
	CD56	NCAM16.2	BV786	1:200	564058	BD Horizon
	TCR-Vα7.2 (TRAV1-2)	3C10	PE	1:400	351706	Biolegend
	CD3	UCHT1	PE-CF594	1:200	562280	BD Biosciences
	TCRγδ	11F2	PE-Cy7	1:50	655410	BD Biosciences
Intracellular
	FLUA NP	1331	FITC	1:200	GTX36902	GeneTex
(Use instead of FLUA NP)	FLUB NP	H89B	FITC	1:200	MA1-7306	ThermoFisher Scientific
	TNF	6401.11	APC	1:50	340534	BD Biosciences
	IFN-γ	B27	V450	1:150	560371	BD Horizon
PANEL 1b	Flu infection assay
Cell surface
	MR1-5’OP-RU tetramer		BV421	1:50		Kind gift from Professors David Fairlie and Jim McCluskey
	Live/Dead		AQUA	1:400	L34966	ThermoFisher Scientific
	CD8a	SK1	PerCP-Cy5.5	1:200	565310	BD Biosciences
	CD19	SJ25C1	APC-H7	1:100	560177	BD Pharmingen
	CD14	MΦP9	APC-H7	1:100	560180	BD Pharmingen
	CD161	HP-3G10	BV605	1:50	339915	Biolegend
	CD4	SK3	BV650	1:200	563875	BD Biosciences
	CD56	NCAM16.2	BV786	1:200	564058	BD Horizon
	TCR-Vα7.2 (TRAV1-2)	3C10	PE	1:400	351706	Biolegend
	CD3	UCHT1	PE-CF594	1:200	562280	BD Biosciences
	TCRγδ	11F2	PE-Cy7	1:50	655410	BD Biosciences
Intra-cellular
	FLUA NP	1331	FITC	1:200	GTX36902	GeneTex
	TNF	6401.11	APC	1:50	340534	BD Biosciences
	IFN-γ	B27	AF700	1:200	557995	BD Pharmingen
PANEL 2a	Flu+ TAME
Cell surface
	CD71	M-A712	BV421	1:50	562995	BD Horizon
	CD3	OKT3	BV510	1:200	317331	Biolegend
	HLA-DR	L243	BV605	1:100	307640	Biolegend
	CD4	SK3	BV650	1:200	563875	BD Biosciences
	CD27	L128	BV711	1:200	563167	BD Horizon
	CD38	HIT2	BV786	1:100	563964	BD Horizon
	CCR7	AF700	150503	1:50	561143	BD Pharmingen
	CD19	SJ25C1	APC-H7	1:100	560177	BD Pharmingen
	CD14	MΦP9	APC-H7	1:100	560180	BD Pharmingen
	Live/Dead		Near-IR	1:800	L34976	ThermoFisher Scientific
	CD45RA	HI100	FITC	1:200	555488	BD Pharmingen
	CD8a	SK1	PerCP-Cy5.5	1:50	565310	BD Biosciences
	CD95	DX2	PE-CF594	1:100	562395	BD Biosciences
	PD-1	EH12.1	PE-Cy7	1:50	561272	BD Pharmingen
PANEL 2b	Flu- TAME
Cell surface
	CD62L	DREG-56	eFluor450	1:50	48-0629-42	eBioscience
	CD3	UCHT1	AF700	1:100	557943	BD Pharmingen
	HLA-DR	L243	BV605	1:100	307640	Biolegend
	CD27	L128	BV711	1:100	563167	BD Horizon
	CD38	HIT2	BV786	1:100	563964	BD Horizon
	CD19	SJ25C1	BV510	1:200	562953	BD Horizon
	CD14	M5E2	BV510	1:200	301842	Biolegend
	Live/Dead		Aqua	1:500	L34966	ThermoFisher Scientific
	CD45RA	HI100	APC-H7	1:50	560674	BD Pharmingen
	CD8a	SK1	PerCP-Cy5.5	1:200	565310	BD Biosciences
	CD95	DX2	PE-CF594	1:50	562395	BD Biosciences
	PD-1	EH12.1	PE-Cy7	1:50	561272	BD Pharmingen
Intracellular
	Ki67	B56	FITC	1:10	556026	BD Pharmingen
PANEL 3	Granzymes/Perforin
Cell surface
	Live/Dead		AQUA	1:400	L34966	ThermoFisher Scientific
	CD27	L128	BV711	1:400	563167	BD Horizon
	CD3	UCHT1	PE-CF594	1:200	562280	BD Biosciences
	CD4	SK3	BV650	1:200	563875	BD Biosciences
	MR1-5’OP-RU tetramer		BV421	1:200		Kind gift from Professors David Fairlie and Jim McCluskey
	CD8a	RPA-T8	BV605	1:100	301039	Biolegend
	CD19	SJ25C1	APC-H7	1:100	560177	BD Pharmingen
	CD14	MΦP9	APC-H7	1:100	560180	BD Pharmingen
	CD45RA	HI100	FITC	1:50	555488	BD Pharmingen
	TCR-Vα7.2 (TRAV1-2)	3C10	BV785	1:25	351722	Biolegend
Intracellular
	Granzyme A	CB9	PE	1:50	129177	eBioscience
	Granzyme B	GB11	AF700	1:50	560213	BD Pharmingen
	Granzyme K	G3H69	PerCP-eFluor710	1:50	468897	eBioscience
	Granzyme M	4B2G4	eFluor660	1:50	509774	eBioscience
	Perforin	B-D48	Pe-Cy7	1:10	353316	Biolegend
